# Supplementary material for: Single-Nucleotide Variations, Insertions/Deletions and Copy Number Variations in Myelodysplastic Syndrome during Disease Progression Revealed by a Single-Cell DNA Sequencing Platform
Source: Int J Mol Sci. 2022 Apr 22;23(9):4647. doi: 10.3390/ijms23094647 (PMC9100947; doi:10.3390/ijms23094647)
Supplement: Supplementary file 1 [file ijms-23-04647-s001.zip]

Archive with 7 entries (7 files):
- ijms-1674587-Supplemental Methods.pdf
- Supplemental file S1.xlsx
- Supplemental file S2.xlsx
- Supplemental file S3.jpg
- Supplemental file S4.jpg
- Supplemental file S5.xlsx
- Supplemental file S6.jpg
